# Supplementary material for: A protocol of hepatic volume measurement using magnetic resonance imaging in individuals from the Eastern Brazilian Amazon population
Source: PLoS One. 2020 Mar 5;15(3):e0229525. doi: 10.1371/journal.pone.0229525 (PMC7058324; doi:10.1371/journal.pone.0229525)
Supplement: S1 File — (XLSX) [file pone.0229525.s001.xlsx]

## Sheet: Data
Volumetry Study of Brazilian Eastern Amazon population data
Patients	CT Scan Raw Volumetry (cm³)	Gender (1=M, 2=F)	Age (years)	Weight (kg)	Height (cm)	BMI	Japanese SLV (cm³)	Europe SLV (cm³)	RHL (cm)	LHL (cm)	BSA (m²)
D.F.R.	1013.77	2	28	57.0	175	18.61	1198.43	1351.88	12230	10248	1.69362
S.D.S.B.	1014.40	2	45	60.0	162	22.86	1158.26	1279.79	13761	7371	1.63674
M.D.P.S.P.	1047.58	2	55	52.0	155	33.54	1055.78	1095.89	14024	7481	1.49162
G.N.D.S.F.	1050.69	2	33	50.6	154	21.33	1038.76	1065.34	13332	7299	1.46752
C.M.C.B.	1086.73	2	30	64.0	191	28.06	1341.06	1607.82	13124	6397	1.89558
F.D.S.M.B.	1096.96	2	47	63.0	168	22.32	1214.01	1379.83	14014	8720	1.71568
E.I.M.S.	1104.56	2	56	56.0	150	24.88	1063.95	1110.55	14774	7779	1.50318
C.M.A.D.N.	1105.23	2	37	63.0	155	26.22	1145.29	1256.51	12851	6081	1.61837
A.G.S.	1141.25	2	35	60.0	155	24.97	1121.83	1214.42	14247	7245	1.58515
C.G.M.	1141.90	2	27	64.0	158	25.63	1169.07	1299.18	14677	6596	1.65203
A.L.C.V.	1170.69	2	23	58.0	153	21.82	1095.48	1167.13	13241	8175	1.54783
T.R.C.S.	1187.10	2	39	63.0	160	24.60	1171.9	1304.27	15536	7448	1.65605
J.M.Y.C.	1245.10	2	27	72.0	168	25.51	1284.76	1506.79	14851	6432	1.81586
F.R.S.B.	1257.37	1	35	73.0	172	24.67	1314.49	1560.15	14332	9104	1.85796
A.C.M.M.	1262.01	2	21	80.8	163	30.11	1319.99	1570.01	13788	7267	1.86574
M.P.D.S.	1273.21	2	23	61.0	162	23.24	1166.41	1294.42	13740	6129	1.64828
E.C.D.S.	1302.55	2	33	79.0	158	31.64	1278.29	1495.18	15789	7416	1.80669
F.W.S.C.	1314.94	1	50	67.0	168	23.73	1246.13	1437.47	15752	8561	1.76115
I.F.M.M.S.	1318.47	1	24	73.0	175	23.83	1331.04	1589.85	15456	8026	1.8814
A.C.C.S.	1319.63	2	43	58.0	165	21.67	1156.99	1277.5	14979	9354	1.63493
M.J.N.G.	1341.48	2	47	66.0	168	23.38	1238.2	1423.25	15300	7128	1.74993
P.D.T.K.	1364.01	1	50	77.0	180	23.76	1389.56	1694.85	16303	7498	1.96425
A.C.B.C	1364.12	2	38	55.0	150	24.44	1055.85	1096.01	14173	8230	1.49172
D.N.A.D.S.D.S.	1416.79	2	53	75.0	156	30.81	1238.95	1424.58	16217	7035	1.75099
P.L.V.	1509.36	2	33	62.0	169	21.70	1210.99	1374.41	14597	7849	1.7114
C.F.R.	1514.47	1	25	88.0	176	28.40	1446.83	1797.62	16592	7600	2.04535
A.L.D.S.	1526.17	2	41	72.0	158	28.84	1228.95	1406.65	15596	8340	1.73684
M.D.N.C.D.S.	1555.30	2	54	65.0	162	24.76	1198.26	1351.57	14670	8168	1.69337
A.S.F.	1556.03	1	40	69.8	167	25.02	1262.49	1466.83	15645	8304	1.78433
M.F.M.	1565.95	1	51	66.0	163	24.84	1211.43	1375.2	16029	7115	1.71202
P.L.V.	1586.73	2	31	75.0	170	25.95	1318.44	1567.24	14810	10909	1.86356
A.P.D.O.L.	1615.92	2	31	68.0	165	24.97	1237.74	1422.41	15239	11898	1.74928
R.M.D.S.	1616.88	1	33	75.0	174	24.77	1340.82	1607.4	17380	9596	1.89525
J.M.C.D.	1624.48	1	39	88.0	177	28.08	1452.77	1808.29	16751	7960	2.05377
C.T.D.C.M.B.	1632.51	2	34	77.0	169	26.95	1327.57	1583.61	16256	8330	1.87647
R.S.C.	1666.27	2	44	76.0	160	47.50	1268.96	1478.44	15692	7980	1.79349
P.F.M.D.N.	1672.72	1	37	76.0	165	27.91	1297.54	1529.72	16023	10585	1.83395
M.J.S.	1754.98	1	40	94.0	180	27.17	1512.29	1915.1	14495	7666	2.13805
M.M.S.	1843.32	1	42	90.0	177	28.72	1466.69	1833.27	15066	8287	2.07348
M.D.N.F.D.S.	1995.11	2	43	70.0	155	29.13	1197.63	1350.44	15521	11159	1.69248
W.C.D.S.	2300.24	1	25	128.0	192	34.72	1806.46	2442.99	16795	10351	2.55461
J.R.D.J.	2368.40	1	42	101.0	183	30.15	1577.86	2032.76	18911	10160	2.2309
